# Supplementary material for: Antibacterial activities and action mode of anti-hyperlipidemic lomitapide against Staphylococcus aureus
Source: BMC Microbiol. 2022 Apr 26;22:114. doi: 10.1186/s12866-022-02535-9 (PMC9040290; doi:10.1186/s12866-022-02535-9)
Supplement: Supplementary file 3 — Additional file 3. [file 12866_2022_2535_MOESM3_ESM.xlsx]

## Sheet: Tablib Dataset
uniprot ID	Fold Change	Log2 Fold Change	p-value	Gene name	Biological Process	KEGG Pathways
Q2FWM8	0.113519	-3.139	0.002726	hld	GO:0001907,killing by symbiont of host cells|GO:0044004,disruption by symbiont of host cell|GO:0019835,cytolysis|GO:0051715,cytolysis in other organism|GO:0019836,hemolysis by symbiont of host erythrocytes|GO:0044364,disruption of cells of other organism|GO:0044179,hemolysis in other organism|GO:0044419,interspecies interaction between organisms|GO:0065007,biological regulation|GO:0051817,modific…
Q2G0L4	0.254194	-1.976	0.036539	sdrD	GO:0007155,cell adhesion|GO:0022610,biological adhesion	sao05150,Staphylococcus aureus infection
Q2FZR5	0.418703	-1.256	0.015573	SAOUHSC_00925	GO:0042886,amide transport|GO:0006810,transport|GO:0015833,peptide transport|GO:0071705,nitrogen compound transport|GO:0044765,single-organism transport|GO:1902578,single-organism localization|GO:0008152,metabolic process|GO:0071702,organic substance transport|GO:0051234,establishment of localization|GO:0051179,localization|GO:0044699,single-organism process	sao02010,ABC transporters|sao01501,beta-Lactam resistance
Q2FYC5	0.424842	-1.235	0.009959	SAOUHSC_01539
Q2G1T5	0.444113	-1.171	0.000311	SAOUHSC_02802	GO:0007155,cell adhesion|GO:0022610,biological adhesion	sao05100,Bacterial invasion of epithelial cells
Q2FWJ0	0.455335	-1.135	0.018314	SAOUHSC_02302	GO:0044267,cellular protein metabolic process|GO:0006468,protein phosphorylation|GO:0044260,cellular macromolecule metabolic process|GO:0044238,primary metabolic process|GO:0019538,protein metabolic process|GO:0016310,phosphorylation|GO:0009987,cellular process|GO:0043412,macromolecule modification|GO:0006464,cellular protein modification process|GO:0043170,macromolecule metabolic process|GO:0071…
Q2G0L5	0.488693	-1.033	0.048139	sdrC	GO:0007155,cell adhesion|GO:0022610,biological adhesion	sao05150,Staphylococcus aureus infection
Q2FY84	0.502432	-0.993	7.9e-05	SAOUHSC_01580
Q2FVK5	0.541488	-0.885	0.00527	sbi	GO:0009405,pathogenesis|GO:0051704,multi-organism process|GO:0044419,interspecies interaction between organisms	sao05150,Staphylococcus aureus infection
Q2FZ60	0.548666	-0.866	0.004739	rpmB	GO:0044249,cellular biosynthetic process|GO:0034641,cellular nitrogen compound metabolic process|GO:0006807,nitrogen compound metabolic process|GO:0034645,cellular macromolecule biosynthetic process|GO:1901576,organic substance biosynthetic process|GO:0044267,cellular protein metabolic process|GO:0044260,cellular macromolecule metabolic process|GO:0043043,peptide biosynthetic process|GO:0071704,o…	sao03010,Ribosome
Q2FWW1	0.561361	-0.833	0.034547	SAOUHSC_02161		sao05150,Staphylococcus aureus infection
Q2FZC2	0.573554	-0.802	0.033894	SAOUHSC_01110
Q2FYU6	0.584794	-0.774	0.046163	rpmG1	GO:0044249,cellular biosynthetic process|GO:0034641,cellular nitrogen compound metabolic process|GO:0006807,nitrogen compound metabolic process|GO:0034645,cellular macromolecule biosynthetic process|GO:1901576,organic substance biosynthetic process|GO:0044267,cellular protein metabolic process|GO:0044260,cellular macromolecule metabolic process|GO:0043043,peptide biosynthetic process|GO:0071704,o…	sao03010,Ribosome
Q2FXZ7	0.590496	-0.76	0.01055	rpsU	GO:0044249,cellular biosynthetic process|GO:0034641,cellular nitrogen compound metabolic process|GO:0006807,nitrogen compound metabolic process|GO:0034645,cellular macromolecule biosynthetic process|GO:1901576,organic substance biosynthetic process|GO:0044267,cellular protein metabolic process|GO:0044260,cellular macromolecule metabolic process|GO:0043043,peptide biosynthetic process|GO:0071704,o…	sao03010,Ribosome
Q2FZR4	0.596254	-0.746	0.004401	SAOUHSC_00926	GO:0042886,amide transport|GO:0006810,transport|GO:0015833,peptide transport|GO:0071705,nitrogen compound transport|GO:0044765,single-organism transport|GO:1902578,single-organism localization|GO:0008152,metabolic process|GO:0071702,organic substance transport|GO:0051234,establishment of localization|GO:0051179,localization|GO:0044699,single-organism process	sao02010,ABC transporters|sao01501,beta-Lactam resistance
Q2G2E4	0.61005	-0.713	0.045756	SAOUHSC_00648	GO:0015931,nucleobase-containing compound transport|GO:0006810,transport|GO:0071702,organic substance transport|GO:0009987,cellular process|GO:0015858,nucleoside transport|GO:0071705,nitrogen compound transport|GO:0044765,single-organism transport|GO:0044763,single-organism cellular process|GO:0044699,single-organism process|GO:1901642,nucleoside transmembrane transport|GO:0051179,localization|GO…
Q2G2S2	0.611744	-0.709	0.03057	SAOUHSC_01535
Q2FWH2	0.635957	-0.653	0.041112	SAOUHSC_02319	GO:0009987,cellular process|GO:0044763,single-organism cellular process|GO:0044699,single-organism process|GO:0051301,cell division|GO:0022604,regulation of cell morphogenesis|GO:0022603,regulation of anatomical structure morphogenesis|GO:0051128,regulation of cellular component organization|GO:0009653,anatomical structure morphogenesis|GO:0050789,regulation of biological process|GO:0000902,cell …
Q2FZZ2	0.639936	-0.644	0.007719	metN2	GO:0006865,amino acid transport|GO:0006820,anion transport|GO:0044699,single-organism process|GO:0051179,localization|GO:0071705,nitrogen compound transport|GO:0000101,sulfur amino acid transport|GO:0006812,cation transport|GO:0006810,transport|GO:0015849,organic acid transport|GO:0006811,ion transport|GO:0009987,cellular process|GO:0015711,organic anion transport|GO:0034220,ion transmembrane tra…	sao02010,ABC transporters
Q2G2U1	0.652025	-0.617	0.021989	saeS	GO:0018106,peptidyl-histidine phosphorylation|GO:0016310,phosphorylation|GO:0023052,signaling|GO:0007165,signal transduction|GO:0035556,intracellular signal transduction|GO:0043170,macromolecule metabolic process|GO:0050789,regulation of biological process|GO:0044699,single-organism process|GO:0044267,cellular protein metabolic process|GO:0044710,single-organism metabolic process|GO:0044260,cellu…	sao02020,Two-component system
Q2FXJ8	0.655197	-0.61	0.001057	SAOUHSC_01836	GO:0006810,transport|GO:0071702,organic substance transport|GO:0055085,transmembrane transport|GO:0016310,phosphorylation|GO:0009987,cellular process|GO:0006796,phosphate-containing compound metabolic process|GO:0044237,cellular metabolic process|GO:0008643,carbohydrate transport|GO:0009401,phosphoenolpyruvate-dependent sugar phosphotransferase system|GO:0044765,single-organism transport|GO:00447…	sao02060,Phosphotransferase system (PTS)|sao00520,Amino sugar and nucleotide sugar metabolism
Q2FWW9	0.664343	-0.59	0.003981	SAOUHSC_02152	GO:0008152,metabolic process
Q2G185	0.666187	-0.586	0.00754	essB
Q2FXR7	1.50108	0.586	0.03224	SAOUHSC_01768	GO:0090304,nucleic acid metabolic process|GO:0034641,cellular nitrogen compound metabolic process|GO:0006807,nitrogen compound metabolic process|GO:1901360,organic cyclic compound metabolic process|GO:0006139,nucleobase-containing compound metabolic process|GO:0051716,cellular response to stimulus|GO:0044260,cellular macromolecule metabolic process|GO:0071704,organic substance metabolic process|G…	sao03410,Base excision repair
Q2FZW6	1.50525	0.59	0.001661	dltA	GO:0070589,cellular component macromolecule biosynthetic process|GO:0044036,cell wall macromolecule metabolic process|GO:0044281,small molecule metabolic process|GO:0034645,cellular macromolecule biosynthetic process|GO:0044283,small molecule biosynthetic process|GO:0071840,cellular component organization or biogenesis|GO:0044038,cell wall macromolecule biosynthetic process|GO:0019350,teichoic ac…	sao05150,Staphylococcus aureus infection|sao01503,Cationic antimicrobial peptide (CAMP) resistance|sao02020,Two-component system|sao00473,D-Alanine metabolism
Q2FXI8	1.51047	0.595	0.014596	SAOUHSC_01858	GO:0044238,primary metabolic process|GO:0006432,phenylalanyl-tRNA aminoacylation|GO:0019752,carboxylic acid metabolic process|GO:0090304,nucleic acid metabolic process|GO:0044249,cellular biosynthetic process|GO:0034641,cellular nitrogen compound metabolic process|GO:0006807,nitrogen compound metabolic process|GO:0044281,small molecule metabolic process|GO:0034645,cellular macromolecule biosynthe…
P0A0J3	1.51257	0.597	0.034998	sodA	GO:0000305,response to oxygen radical|GO:0000303,response to superoxide|GO:0000302,response to reactive oxygen species|GO:0006801,superoxide metabolic process|GO:0070887,cellular response to chemical stimulus|GO:0044699,single-organism process|GO:0044710,single-organism metabolic process|GO:0071451,cellular response to superoxide|GO:0071450,cellular response to oxygen radical|GO:0009987,cellular …
Q2G280	1.51572	0.6	0.004755	SAOUHSC_01999	GO:0008152,metabolic process|GO:0044710,single-organism metabolic process|GO:0044699,single-organism process|GO:0055114,oxidation-reduction process|GO:0019725,cellular homeostasis|GO:0042592,homeostatic process|GO:0042221,response to chemical|GO:0050896,response to stimulus|GO:0009987,cellular process|GO:0009636,response to toxic substance|GO:0050794,regulation of cellular process|GO:0098869,cell…
Q2G2L7	1.51887	0.603	0.006542	SAOUHSC_02811	GO:0044237,cellular metabolic process|GO:0034641,cellular nitrogen compound metabolic process|GO:0006807,nitrogen compound metabolic process|GO:0044281,small molecule metabolic process|GO:0072521,purine-containing compound metabolic process|GO:0009259,ribonucleotide metabolic process|GO:0044699,single-organism process|GO:0006139,nucleobase-containing compound metabolic process|GO:0044710,single-o…	sao00230,Purine metabolism
Q2FZP9	1.52203	0.606	0.008134	SAOUHSC_00951	GO:0008152,metabolic process
Q2FY16	1.52203	0.606	0.027257	nfo	GO:0090304,nucleic acid metabolic process|GO:0090305,nucleic acid phosphodiester bond hydrolysis|GO:0034641,cellular nitrogen compound metabolic process|GO:0006807,nitrogen compound metabolic process|GO:1901360,organic cyclic compound metabolic process|GO:0006139,nucleobase-containing compound metabolic process|GO:0044710,single-organism metabolic process|GO:0044260,cellular macromolecule metabol…	sao03410,Base excision repair
Q2FWX1	1.52203	0.606	0.004134	SAOUHSC_02150
Q2FX90	1.52944	0.613	0.020854	SAOUHSC_01987	GO:0006040,amino sugar metabolic process|GO:1901135,carbohydrate derivative metabolic process|GO:0006044,N-acetylglucosamine metabolic process|GO:0071704,organic substance metabolic process|GO:0008152,metabolic process|GO:1901071,glucosamine-containing compound metabolic process
Q2G101	1.53368	0.617	0.002706	SAOUHSC_00359	GO:0008152,metabolic process	sao01200,Carbon metabolism|sao01120,Microbial metabolism in diverse environments|sao01110,Biosynthesis of secondary metabolites|sao00260,Glycine, serine and threonine metabolism|sao01100,Metabolic pathways|sao01130,Biosynthesis of antibiotics|sao00680,Methane metabolism|sao01230,Biosynthesis of amino acids|sao00010,Glycolysis / Gluconeogenesis
Q2FVI6	1.53475	0.618	0.00675	SAOUHSC_02724
Q2G2C4	1.54221	0.625	0.019185	tarI'	GO:0019752,carboxylic acid metabolic process|GO:0044249,cellular biosynthetic process|GO:0019288,isopentenyl diphosphate biosynthetic process, methylerythritol 4-phosphate pathway|GO:0046490,isopentenyl diphosphate metabolic process|GO:0044281,small molecule metabolic process|GO:0006090,pyruvate metabolic process|GO:0044699,single-organism process|GO:1901576,organic substance biosynthetic process…	sao01110,Biosynthesis of secondary metabolites|sao01100,Metabolic pathways|sao00900,Terpenoid backbone biosynthesis|sao01130,Biosynthesis of antibiotics
Q2FZF3	1.54328	0.626	0.002832	SAOUHSC_01077
Q2FZU9	1.54328	0.626	0.002531	SAOUHSC_00891	GO:0044267,cellular protein metabolic process|GO:0000413,protein peptidyl-prolyl isomerization|GO:0006457,protein folding|GO:0018208,peptidyl-proline modification|GO:0044260,cellular macromolecule metabolic process|GO:0044238,primary metabolic process|GO:0019538,protein metabolic process|GO:0044237,cellular metabolic process|GO:0009987,cellular process|GO:0006464,cellular protein modification pro…
Q2FV20	1.55617	0.638	0.001012	SAOUHSC_02920	GO:0006732,coenzyme metabolic process|GO:0015939,pantothenate metabolic process|GO:0044249,cellular biosynthetic process|GO:0034641,cellular nitrogen compound metabolic process|GO:0006807,nitrogen compound metabolic process|GO:0009108,coenzyme biosynthetic process|GO:0044281,small molecule metabolic process|GO:0044283,small molecule biosynthetic process|GO:1901566,organonitrogen compound biosynth…	sao01110,Biosynthesis of secondary metabolites|sao01100,Metabolic pathways|sao00770,Pantothenate and CoA biosynthesis
Q2FYY8	1.55617	0.638	0.000896	SAOUHSC_01284	GO:0008152,metabolic process
Q2G2S6	1.55617	0.638	0.000159	prsA	GO:0044267,cellular protein metabolic process|GO:0000413,protein peptidyl-prolyl isomerization|GO:0006457,protein folding|GO:0018208,peptidyl-proline modification|GO:0044260,cellular macromolecule metabolic process|GO:0044238,primary metabolic process|GO:0019538,protein metabolic process|GO:0044237,cellular metabolic process|GO:0009987,cellular process|GO:0006464,cellular protein modification pro…
Q2FXQ8	1.56049	0.642	0.017843	engB	GO:0000910,cytokinesis|GO:0044699,single-organism process|GO:0022607,cellular component assembly|GO:0032506,cytokinetic process|GO:0000278,mitotic cell cycle|GO:0000917,barrier septum assembly|GO:0071840,cellular component organization or biogenesis|GO:0009987,cellular process|GO:0044763,single-organism cellular process|GO:0090529,cell septum assembly|GO:1903047,mitotic cell cycle process|GO:0000…
Q2FV65	1.56917	0.65	0.017812	SAOUHSC_02872
Q9RFJ6	1.57135	0.652	0.028342	rot	GO:0080090,regulation of primary metabolic process|GO:0019222,regulation of metabolic process|GO:0031326,regulation of cellular biosynthetic process|GO:0031323,regulation of cellular metabolic process|GO:0090304,nucleic acid metabolic process|GO:0044249,cellular biosynthetic process|GO:0034641,cellular nitrogen compound metabolic process|GO:0006807,nitrogen compound metabolic process|GO:0034645,c…
Q2FWC3	1.57243	0.653	0.006527	luxS	GO:0048874,homeostasis of number of cells in a free-living population|GO:0048872,homeostasis of number of cells|GO:0009372,quorum sensing|GO:0009987,cellular process|GO:0042592,homeostatic process|GO:0044764,multi-organism cellular process|GO:0065007,biological regulation|GO:0008152,metabolic process|GO:0065008,regulation of biological quality|GO:0051704,multi-organism process	sao01230,Biosynthesis of amino acids|sao01100,Metabolic pathways|sao00270,Cysteine and methionine metabolism
Q2G2F0	1.57352	0.654	0.043083	SAOUHSC_01968	GO:0008152,metabolic process
Q2FXW2	1.57571	0.656	0.005164	SAOUHSC_01719
Q2FUX3	1.57789	0.658	0.014918	isaB
Q2FW27	1.58337	0.663	0.009375	adk	GO:0009259,ribonucleotide metabolic process|GO:0016310,phosphorylation|GO:0009167,purine ribonucleoside monophosphate metabolic process|GO:0034641,cellular nitrogen compound metabolic process|GO:0009165,nucleotide biosynthetic process|GO:0009163,nucleoside biosynthetic process|GO:0009161,ribonucleoside monophosphate metabolic process|GO:0009123,nucleoside monophosphate metabolic process|GO:007252…	sao01110,Biosynthesis of secondary metabolites|sao00230,Purine metabolism|sao01100,Metabolic pathways|sao01130,Biosynthesis of antibiotics
Q2G0P2	1.60659	0.684	0.013334	nusG	GO:0080090,regulation of primary metabolic process|GO:0019222,regulation of metabolic process|GO:0043933,macromolecular complex subunit organization|GO:0031326,regulation of cellular biosynthetic process|GO:0031323,regulation of cellular metabolic process|GO:0051128,regulation of cellular component organization|GO:0090304,nucleic acid metabolic process|GO:0044249,cellular biosynthetic process|GO:…
Q2FY71	1.62225	0.698	0.00711	SAOUHSC_01594
Q2FVA4	1.62789	0.703	0.011924	SAOUHSC_02829	GO:0008152,metabolic process|GO:0044710,single-organism metabolic process|GO:0044699,single-organism process|GO:0055114,oxidation-reduction process
Q2FZW4	1.62902	0.704	0.020784	dltC	GO:0022604,regulation of cell morphogenesis|GO:0022603,regulation of anatomical structure morphogenesis|GO:0051128,regulation of cellular component organization|GO:0009273,peptidoglycan-based cell wall biogenesis|GO:0045229,external encapsulating structure organization|GO:0044281,small molecule metabolic process|GO:0034645,cellular macromolecule biosynthetic process|GO:0044283,small molecule bios…	sao05150,Staphylococcus aureus infection|sao01503,Cationic antimicrobial peptide (CAMP) resistance|sao02020,Two-component system|sao00473,D-Alanine metabolism
Q2FZQ5	1.6358	0.71	0.001311	SAOUHSC_00945	GO:0006810,transport|GO:0070838,divalent metal ion transport|GO:0051234,establishment of localization|GO:0072511,divalent inorganic cation transport|GO:0006811,ion transport|GO:0009987,cellular process|GO:0044765,single-organism transport|GO:0051179,localization|GO:0034220,ion transmembrane transport|GO:0015693,magnesium ion transport|GO:0044763,single-organism cellular process|GO:0044699,single-…
O50581	1.6358	0.71	0.048067	recG	GO:0071103,DNA conformation change|GO:0090304,nucleic acid metabolic process|GO:0034641,cellular nitrogen compound metabolic process|GO:0006807,nitrogen compound metabolic process|GO:0071840,cellular component organization or biogenesis|GO:0006139,nucleobase-containing compound metabolic process|GO:0044710,single-organism metabolic process|GO:0044260,cellular macromolecule metabolic process|GO:19…	sao03440,Homologous recombination
Q2FYS7	1.64035	0.714	0.001956	SAOUHSC_01349
Q2G2G7	1.64262	0.716	0.024956	SAOUHSC_01054
Q2FX07	1.65061	0.723	0.004953	SAOUHSC_02100
Q2G1U5	1.65176	0.724	0.000728	mecA
Q2G0E7	1.65405	0.726	0.003097	SAOUHSC_00659
Q2FUS9	1.65979	0.731	0.008002	SAOUHSC_03022
Q2FXA0	1.66324	0.734	0.019264	SAOUHSC_01977
Q2G2T3	1.66786	0.738	0.038279	rplI	GO:0044249,cellular biosynthetic process|GO:0034641,cellular nitrogen compound metabolic process|GO:0006807,nitrogen compound metabolic process|GO:0034645,cellular macromolecule biosynthetic process|GO:1901576,organic substance biosynthetic process|GO:0044267,cellular protein metabolic process|GO:0044260,cellular macromolecule metabolic process|GO:0043043,peptide biosynthetic process|GO:0071704,o…	sao03010,Ribosome
Q2FY55	1.66902	0.739	0.024041	SAOUHSC_01610
Q2FX08	1.68063	0.749	0.024543	SAOUHSC_02099	GO:0018106,peptidyl-histidine phosphorylation|GO:0016310,phosphorylation|GO:0023052,signaling|GO:0007165,signal transduction|GO:0035556,intracellular signal transduction|GO:0043170,macromolecule metabolic process|GO:0050789,regulation of biological process|GO:0044699,single-organism process|GO:0044267,cellular protein metabolic process|GO:0044710,single-organism metabolic process|GO:0044260,cellu…	sao02020,Two-component system
Q2FWB9	1.70291	0.768	0.011414	deoC	GO:0046434,organophosphate catabolic process|GO:0009166,nucleotide catabolic process|GO:0034641,cellular nitrogen compound metabolic process|GO:0006807,nitrogen compound metabolic process|GO:0044281,small molecule metabolic process|GO:0044699,single-organism process|GO:1901361,organic cyclic compound catabolic process|GO:0044712,single-organism catabolic process|GO:0006139,nucleobase-containing c…	sao00030,Pentose phosphate pathway
P60070	1.72788	0.789	0.034276	rsbV	GO:0080090,regulation of primary metabolic process|GO:0019222,regulation of metabolic process|GO:0031326,regulation of cellular biosynthetic process|GO:0031323,regulation of cellular metabolic process|GO:0090304,nucleic acid metabolic process|GO:0044249,cellular biosynthetic process|GO:0034641,cellular nitrogen compound metabolic process|GO:0006807,nitrogen compound metabolic process|GO:0034645,c…
Q2FWA2	1.7411	0.8	0.00209	SAOUHSC_02396	GO:0008152,metabolic process
Q2FXE2	1.74594	0.804	0.005119	SAOUHSC_01907	GO:0008152,metabolic process|GO:0044710,single-organism metabolic process|GO:0044699,single-organism process|GO:0055114,oxidation-reduction process
Q2FY29	1.74715	0.805	0.003824	SAOUHSC_01644
Q2G0L0	1.74957	0.807	0.010904	SAOUHSC_00550
Q2FXL6	1.76174	0.817	0.028234	SAOUHSC_01819	GO:0006950,response to stress|GO:0050896,response to stimulus
Q2FWB7	1.77522	0.828	0.014305	SAOUHSC_02381	GO:0008152,metabolic process|GO:0050801,ion homeostasis|GO:0042592,homeostatic process|GO:0055072,iron ion homeostasis|GO:0055076,transition metal ion homeostasis|GO:0098771,inorganic ion homeostasis|GO:0044699,single-organism process|GO:0044710,single-organism metabolic process|GO:0046916,cellular transition metal ion homeostasis|GO:0065007,biological regulation|GO:0065008,regulation of biologic…
Q2FZM1	1.78139	0.833	0.003823	SAOUHSC_00979	GO:0008152,metabolic process
Q2FYZ0	1.79751	0.846	0.000302	SAOUHSC_01282	GO:0044710,single-organism metabolic process|GO:0050896,response to stimulus|GO:0006950,response to stress|GO:0055114,oxidation-reduction process|GO:0008152,metabolic process|GO:0006979,response to oxidative stress|GO:0044699,single-organism process|GO:0009987,cellular process|GO:0009636,response to toxic substance|GO:0098869,cellular oxidant detoxification|GO:1990748,cellular detoxification|GO:0…	sao00480,Glutathione metabolism|sao00590,Arachidonic acid metabolism
Q2FVQ1	1.81252	0.858	0.009134	SAOUHSC_02651	GO:0008152,metabolic process
Q2FVW5	1.81252	0.858	0.024374	ureA	GO:0071941,nitrogen cycle metabolic process|GO:0044248,cellular catabolic process|GO:0034641,cellular nitrogen compound metabolic process|GO:0006807,nitrogen compound metabolic process|GO:0044281,small molecule metabolic process|GO:0044282,small molecule catabolic process|GO:0044699,single-organism process|GO:0044712,single-organism catabolic process|GO:0044710,single-organism metabolic process|G…	sao01120,Microbial metabolism in diverse environments|sao00230,Purine metabolism|sao01100,Metabolic pathways|sao00220,Arginine biosynthesis
Q2G2K8	1.82893	0.871	0.007193	ureE	GO:0022607,cellular component assembly|GO:0006457,protein folding|GO:0070271,protein complex biogenesis|GO:0043933,macromolecular complex subunit organization|GO:0034641,cellular nitrogen compound metabolic process|GO:0006807,nitrogen compound metabolic process|GO:0044281,small molecule metabolic process|GO:0071941,nitrogen cycle metabolic process|GO:0071840,cellular component organization or bio…
Q2FXW7	1.84293	0.882	0.0074	greA	GO:0080090,regulation of primary metabolic process|GO:0019222,regulation of metabolic process|GO:0031326,regulation of cellular biosynthetic process|GO:0031323,regulation of cellular metabolic process|GO:0090304,nucleic acid metabolic process|GO:0044249,cellular biosynthetic process|GO:0034641,cellular nitrogen compound metabolic process|GO:0006807,nitrogen compound metabolic process|GO:0034645,c…
Q2G2F3	1.85061	0.888	0.042092	traP	GO:0009405,pathogenesis|GO:0051704,multi-organism process|GO:0044419,interspecies interaction between organisms
Q2FX09	1.86219	0.897	0.000233	SAOUHSC_02098	GO:0080090,regulation of primary metabolic process|GO:0019222,regulation of metabolic process|GO:0031326,regulation of cellular biosynthetic process|GO:0031323,regulation of cellular metabolic process|GO:0090304,nucleic acid metabolic process|GO:0044249,cellular biosynthetic process|GO:0034641,cellular nitrogen compound metabolic process|GO:0006807,nitrogen compound metabolic process|GO:0023052,s…	sao02020,Two-component system
Q2FXK7	1.86865	0.902	0.006311	SAOUHSC_01828
Q2FVE2	1.87125	0.904	0.04623	SAOUHSC_02772	GO:0008152,metabolic process|GO:0044710,single-organism metabolic process|GO:0044699,single-organism process|GO:0055114,oxidation-reduction process
Q2FZY4	1.87514	0.907	0.002058	SAOUHSC_00850	GO:0022607,cellular component assembly|GO:0009987,cellular process|GO:0009058,biosynthetic process|GO:0016043,cellular component organization|GO:0016226,iron-sulfur cluster assembly|GO:0031163,metallo-sulfur cluster assembly|GO:0044085,cellular component biogenesis|GO:0008152,metabolic process|GO:0071840,cellular component organization or biogenesis|GO:0050801,ion homeostasis|GO:0042592,homeostat…
Q2G1Z0	1.88949	0.918	0.013467	SAOUHSC_00655	GO:0044238,primary metabolic process|GO:0044710,single-organism metabolic process|GO:0044262,cellular carbohydrate metabolic process|GO:0016310,phosphorylation|GO:0009987,cellular process|GO:0044763,single-organism cellular process|GO:0019751,polyol metabolic process|GO:0044237,cellular metabolic process|GO:0006066,alcohol metabolic process|GO:0071704,organic substance metabolic process|GO:000679…	sao01100,Metabolic pathways|sao00561,Glycerolipid metabolism
Q2FXV3	1.90132	0.927	0.005242	SAOUHSC_01728	GO:0008152,metabolic process|GO:0044710,single-organism metabolic process|GO:0044699,single-organism process|GO:0055114,oxidation-reduction process
Q2FZG6	1.9066	0.931	0.007305	def	GO:0044249,cellular biosynthetic process|GO:0034641,cellular nitrogen compound metabolic process|GO:0006807,nitrogen compound metabolic process|GO:0034645,cellular macromolecule biosynthetic process|GO:1901576,organic substance biosynthetic process|GO:0044267,cellular protein metabolic process|GO:0044260,cellular macromolecule metabolic process|GO:0043043,peptide biosynthetic process|GO:0071704,o…
Q2G2H9	1.93455	0.952	0.000524	mnhG1	GO:1902600,hydrogen ion transmembrane transport|GO:0030001,metal ion transport|GO:0044699,single-organism process|GO:0015992,proton transport|GO:0055085,transmembrane transport|GO:0098662,inorganic cation transmembrane transport|GO:0006810,transport|GO:0098660,inorganic ion transmembrane transport|GO:0015672,monovalent inorganic cation transport|GO:0006818,hydrogen transport|GO:0006812,cation tra…
Q2G0G4	1.93589	0.953	0.009471	SAOUHSC_00605	GO:0008152,metabolic process
Q2FYL0	2.0223	1.016	0.000478	SAOUHSC_01430	GO:0006810,transport|GO:0071702,organic substance transport|GO:0016310,phosphorylation|GO:0009987,cellular process|GO:0006796,phosphate-containing compound metabolic process|GO:0044237,cellular metabolic process|GO:0008643,carbohydrate transport|GO:0009401,phosphoenolpyruvate-dependent sugar phosphotransferase system|GO:0044765,single-organism transport|GO:1902578,single-organism localization|GO:…	sao00500,Starch and sucrose metabolism|sao02060,Phosphotransferase system (PTS)|sao00010,Glycolysis / Gluconeogenesis|sao00520,Amino sugar and nucleotide sugar metabolism
Q2FV95	2.02371	1.017	0.005694	SAOUHSC_02839	GO:0044238,primary metabolic process|GO:0044710,single-organism metabolic process|GO:0044711,single-organism biosynthetic process|GO:0005975,carbohydrate metabolic process|GO:1901576,organic substance biosynthetic process|GO:0046364,monosaccharide biosynthetic process|GO:0019318,hexose metabolic process|GO:0019319,hexose biosynthetic process|GO:0016051,carbohydrate biosynthetic process|GO:0071704…	sao01200,Carbon metabolism|sao01110,Biosynthesis of secondary metabolites|sao00260,Glycine, serine and threonine metabolism|sao01100,Metabolic pathways|sao01130,Biosynthesis of antibiotics|sao00270,Cysteine and methionine metabolism|sao01230,Biosynthesis of amino acids
Q2G1V4	2.02933	1.021	0.000803	SAOUHSC_00333	GO:0008152,metabolic process
Q2G2Q4	2.09507	1.067	0.008458	rbfA	GO:0090304,nucleic acid metabolic process|GO:0034641,cellular nitrogen compound metabolic process|GO:0006807,nitrogen compound metabolic process|GO:0034660,ncRNA metabolic process|GO:1901360,organic cyclic compound metabolic process|GO:0006139,nucleobase-containing compound metabolic process|GO:0044260,cellular macromolecule metabolic process|GO:0071840,cellular component organization or biogenes…
Q2FUS8	2.11844	1.083	0.006091	drp35	GO:0008152,metabolic process
P0A084	2.25949	1.176	0.004227	msrA1	GO:0044267,cellular protein metabolic process|GO:0044710,single-organism metabolic process|GO:0044260,cellular macromolecule metabolic process|GO:0044238,primary metabolic process|GO:0019538,protein metabolic process|GO:0044237,cellular metabolic process|GO:0050896,response to stimulus|GO:0009987,cellular process|GO:0006950,response to stress|GO:0006464,cellular protein modification process|GO:00…
Q2FYK4	2.36199	1.24	0.017648	SAOUHSC_01436
Q2G0Z0	2.36854	1.244	0.0164	SAOUHSC_00371
Q2G104	2.37183	1.246	0.038514	SAOUHSC_00357
Q2G113	2.38006	1.251	0.016498	rpsF	GO:0044249,cellular biosynthetic process|GO:0034641,cellular nitrogen compound metabolic process|GO:0006807,nitrogen compound metabolic process|GO:0034645,cellular macromolecule biosynthetic process|GO:1901576,organic substance biosynthetic process|GO:0044267,cellular protein metabolic process|GO:0044260,cellular macromolecule metabolic process|GO:0043043,peptide biosynthetic process|GO:0071704,o…	sao03010,Ribosome
Q2FYH9	2.44698	1.291	0.006399	SAOUHSC_01468
Q2G2K6	2.46741	1.303	0.002821	ureB	GO:0071941,nitrogen cycle metabolic process|GO:0044248,cellular catabolic process|GO:0034641,cellular nitrogen compound metabolic process|GO:0006807,nitrogen compound metabolic process|GO:0044281,small molecule metabolic process|GO:0044282,small molecule catabolic process|GO:0044699,single-organism process|GO:0044712,single-organism catabolic process|GO:0044710,single-organism metabolic process|G…	sao01120,Microbial metabolism in diverse environments|sao00230,Purine metabolism|sao01100,Metabolic pathways|sao00220,Arginine biosynthesis
Q2G0T4	2.6666	1.415	0.027465	SAOUHSC_00444
Q2G189	2.75299	1.461	0.029165	esxA
Q2FVU5	3.16455	1.662	0.000169	SAOUHSC_02596
P0A088	3.47979	1.799	0.003234	msrB	GO:0044267,cellular protein metabolic process|GO:0044710,single-organism metabolic process|GO:0044260,cellular macromolecule metabolic process|GO:0044238,primary metabolic process|GO:0019538,protein metabolic process|GO:0050896,response to stimulus|GO:0009987,cellular process|GO:0044237,cellular metabolic process|GO:0043170,macromolecule metabolic process|GO:0071704,organic substance metabolic pr…
Q2FZ03	3.62003	1.856	0.015998	SAOUHSC_01268
